# Supplementary material for: Associations Between Lower Extremity Myotonic Properties, Strength, and Balance in American Football Players: An Exploratory LASSO-Based Study
Source: J Clin Med. 2026 Jun 22;15(12):4842. doi: 10.3390/jcm15124842 (PMC13301756; doi:10.3390/jcm15124842)
Supplement: Supplementary file 1 [file jcm-15-04842-s001.zip]

Archive with 3 entries (2 files):
- jcm-4331994-supplementary/
- jcm-4331994-supplementary/jcm-4331994-Table_S1.pdf
- jcm-4331994-supplementary/jcm-4331994-Table_S2.xlsx
