# Supplementary material for: Associations Between Lower Extremity Myotonic Properties, Strength, and Balance in American Football Players: An Exploratory LASSO-Based Study
Source: J Clin Med. 2026 Jun 22;15(12):4842. doi: 10.3390/jcm15124842 (PMC13301756; doi:10.3390/jcm15124842)
Supplement: Supplementary file 1 [file jcm-15-04842-s001.zip › jcm-4331994-supplementary/jcm-4331994-Table_S2.xlsx]

## Sheet: NonZero_Coefficients
Gender	Category	Target	Muscle_Side	Property	Coefficient
Female	Strength	Grip_NonDom	Q (L)	ELASTICITY	2.2396e-16
Female	Strength	Leg_Dom	GM (R)	STIFFNESS	8.13734
Female	Strength	Leg_Dom	GM (L)	TONE	-1.8666
Female	Strength	Leg_Dom	GL (R)	TONE	-0.225218
Female	Strength	Leg_Dom	GL (R)	ELASTICITY	-2.39971
Female	Strength	Leg_Dom	GL (L)	STIFFNESS	0.442649
Female	Strength	Leg_Dom	TA (L)	TONE	0.895657
Female	Strength	Leg_Dom	TA (L)	STIFFNESS	0.102366
Female	Strength	Leg_Dom	Q (R)	TONE	-2.68081
Female	Strength	Leg_Dom	Q (R)	STIFFNESS	-1.93383
Female	Strength	Leg_Dom	Q (R)	ELASTICITY	-0.791702
Female	Strength	Leg_Dom	Q (L)	STIFFNESS	-4.44321
Female	Strength	Leg_Dom	Q (L)	ELASTICITY	9.90155
Female	Strength	Leg_Dom	H (L)	ELASTICITY	-3.9766
Female	Strength	Leg_NonDom	GM (R)	STIFFNESS	3.84964
Female	Strength	Leg_NonDom	GL (R)	STIFFNESS	0.0916106
Female	Strength	Leg_NonDom	GL (L)	ELASTICITY	0.491943
Female	Strength	Leg_NonDom	Q (R)	TONE	-3.67338
Female	Strength	Leg_NonDom	Q (L)	ELASTICITY	6.95633
Female	Strength	Leg_NonDom	H (L)	ELASTICITY	-4.27847
Female	Strength	Back_Str	GL (R)	STIFFNESS	3.16139
Female	Strength	Back_Str	Q (R)	TONE	-0.0172961
Female	Strength	Back_Str	Q (L)	ELASTICITY	4.70052
Female	Strength	Back_Str	H (L)	ELASTICITY	-3.24246
Female	Strength	Shoulder_IR_Max	Q (L)	ELASTICITY	0.232155
Male	Strength	Grip_Dom	GL (R)	TONE	0.997416
Male	Strength	Grip_Dom	GL (L)	STIFFNESS	0.132162
Male	Strength	Grip_Dom	GL (L)	ELASTICITY	0.104603
Male	Strength	Grip_Dom	Q (L)	STIFFNESS	1.20903
Male	Strength	Grip_Dom	H (L)	ELASTICITY	0.198031
Male	Strength	Leg_Dom	GM (L)	TONE	4.5008
Male	Strength	Leg_Dom	GL (R)	STIFFNESS	3.53431
Male	Strength	Leg_Dom	GL (L)	TONE	4.53497
Male	Strength	Leg_Dom	Q (R)	ELASTICITY	-0.778413
Male	Strength	Leg_Dom	H (R)	TONE	-5.14183
Male	Strength	Leg_Dom	H (L)	ELASTICITY	2.50555
Male	Strength	Leg_NonDom	GM (R)	STIFFNESS	2.75767
Male	Strength	Leg_NonDom	GL (R)	TONE	5.83191
Male	Strength	Leg_NonDom	GL (L)	TONE	0.974247
Male	Strength	Leg_NonDom	Q (R)	ELASTICITY	-1.05036
Male	Strength	Leg_NonDom	H (R)	ELASTICITY	-5.8401
Male	Strength	Leg_NonDom	H (L)	ELASTICITY	2.75737
Male	Strength	Leg_Double	TA (R)	ELASTICITY	-5.99933e-16
Male	Strength	Back_Str	GL (L)	TONE	1.78467
Male	Strength	Back_Str	TA (R)	ELASTICITY	-0.985283
Male	Strength	Shoulder_IR_Avg	GM (L)	TONE	0.169452
Male	Strength	Shoulder_IR_Avg	Q (L)	ELASTICITY	0.199129
Male	Strength	Shoulder_IR_Avg	H (L)	TONE	0.408529
Female	Balance	EC_Static_Tot	Q (R)	STIFFNESS	-2.61661e-13
Female	Balance	EO_Static_Tot	Q (R)	STIFFNESS	-41.4885
Male	Balance	EC_Dynamic_Tot	H (L)	ELASTICITY	2.4736e-13

## Sheet: Model_Metrics
Gender	Target	Lambda_min	CV_MSE	Num_Predictors	Explained_Variance_R2
Female	Grip_Dom	1.6853	12.92	0	0
Female	Grip_NonDom	1.8287	17.62	1	0
Female	Leg_Dom	0.4104	185.41	13	0.967
Female	Leg_NonDom	2.3894	217.32	6	0.755
Female	Leg_Double	5.7911	186.32	0	0
Female	Back_Str	4.4631	244.99	4	0.536
Female	Shoulder_IR_Max	1.1013	6.43	1	0.094
Female	Shoulder_IR_Avg	1.2883	6.82	0	0
Male	Grip_Dom	1.5432	36.96	5	0.315
Male	Grip_NonDom	2.3739	40.88	0	0
Male	Leg_Dom	1.9174	219.43	6	0.742
Male	Leg_NonDom	2.6513	219.4	6	0.654
Male	Leg_Double	2.9576	32.15	1	0
Male	Back_Str	3.6432	103.04	2	0.254
Male	Shoulder_IR_Max	2.6346	33.59	0	0
Male	Shoulder_IR_Avg	0.813	5.75	3	0.301
Female	EC_Static_Tot	368.003	659684	1	0
Female	EC_Dynamic_Tot	771.988	1.65623e+06	0	0
Female	EO_Static_Tot	125.022	65089.6	1	0.199
Female	EO_Dynamic_Tot	164.69	197283	0	0
Male	EC_Static_Tot	260.508	518387	0	0
Male	EC_Dynamic_Tot	306.882	459659	1	0
Male	EO_Static_Tot	40.5296	18425.8	0	0
Male	EO_Dynamic_Tot	143.126	76967.1	0	0
